# Supplementary material for: Persisting Sex Discrepancies in Short-Term Outcomes of Patients with ST-Segment Myocardial Infarction: Results of the ISACS-STEMI COVID-19 Registry
Source: J Clin Med. 2026 May 7;15(10):3560. doi: 10.3390/jcm15103560 (PMC13207220; doi:10.3390/jcm15103560)
Supplement: Supplementary file 1 [file jcm-15-03560-s001.zip]

Archive with 1 entries (1 files):
- jcm-4208229-supplementary.pdf
